# Supplementary material for: Construction of a Visible-Light-Response Photocatalysis–Self-Fenton Degradation System of Coupling Industrial Waste Red Mud to Resorcinol–Formaldehyde Resin
Source: Molecules. 2024 Mar 28;29(7):1514. doi: 10.3390/molecules29071514 (PMC11013769; doi:10.3390/molecules29071514)
Supplement: Supplementary file 1 [file molecules-29-01514-s001.zip]

Archive with 1 entries (1 files):
- molecules-2908529-supplementary.pdf
